# Supplementary material for: Effect of the COVID-19 pandemic on obesity and its risk factors: a systematic review
Source: BMC Public Health. 2023 May 30;23:1018. doi: 10.1186/s12889-023-15833-2 (PMC10227822; doi:10.1186/s12889-023-15833-2)
Supplement: Supplementary file 2 — Additional file 2: Supplementary Table 2. Quality assessment checklist for included case-control studies. [file 12889_2023_15833_MOESM2_ESM.xlsx]

## Sheet: Supplementary Table 2
Supplementary Table 2. Quality assessment checklist for included case-control studies
	NEWCASTLE-OTTOWA QUALITY ASSESSMENT SCALE
S.NO	Author	CASE-CONTROLSTUDIES
		Selection				Comparability	Exposure			Quality score
		is the case definition adequate	Representativeness of the cases	Selection of controls	Definition of controls	Comparability of cases and controls on the bases of design or analysis	Ascertainment of exposure	same method of ascertainment for cases and controls	Non-response rate
1	Serena Marchitelli et al	1	0	1	1	2	0	1	1	7
